# Supplementary material for: Genome-Wide Characterization of Wholly Disordered Proteins in Arabidopsis
Source: Int J Mol Sci. 2025 Jan 28;26(3):1117. doi: 10.3390/ijms26031117 (PMC11817481; doi:10.3390/ijms26031117)
Supplement: Supplementary file 1 [file ijms-26-01117-s001.zip]

Archive with 7 entries (7 files):
- ijms-3404484-supplementary.pdf
- Video 1a.mov
- Video 1b.mov
- Video 2a.mov
- Video 2b.mov
- Video 3.avi
- Video 4.avi
